# Supplementary material for: Spatially resolved gene expression profiling of tumor microenvironment reveals key steps of lung adenocarcinoma development
Source: Nat Commun. 2024 Dec 6;15:10637. doi: 10.1038/s41467-024-54671-7 (PMC11621540; doi:10.1038/s41467-024-54671-7)
Supplement: Supplementary file 4 — Supplementary Data S1 [file 41467_2024_54671_MOESM4_ESM.xlsx]

## Sheet: Data S1
Supplementary Data S1 The list of 302 target genes in the custom human lung cancer panel for Xenium
No.	Gene	Ensembl ID
1	PCOLCE2	ENSG00000163710
2	PI16	ENSG00000164530
3	FRZB	ENSG00000162998
4	LMOD1	ENSG00000163431
5	PLN	ENSG00000198523
6	RERGL	ENSG00000111404
7	TNNT2	ENSG00000118194
8	JUND	ENSG00000130522
9	SDC4	ENSG00000124145
10	TMPRSS2	ENSG00000184012
11	WSB1	ENSG00000109046
12	RND1	ENSG00000172602
13	ELN	ENSG00000049540
14	FGFR4	ENSG00000160867
15	GDF10	ENSG00000266524
16	PDGFRA	ENSG00000134853
17	WNT2	ENSG00000105989
18	BMX	ENSG00000102010
19	GIMAP7	ENSG00000179144
20	GJA5	ENSG00000265107
21	IGFBP3	ENSG00000146674
22	SOX17	ENSG00000164736
23	BANK1	ENSG00000153064
24	CD19	ENSG00000177455
25	FCMR	ENSG00000162894
26	SELL	ENSG00000188404
27	VPREB3	ENSG00000128218
28	F3	ENSG00000117525
29	GATA2	ENSG00000179348
30	KIT	ENSG00000157404
31	SLC18A2	ENSG00000165646
32	BIRC3	ENSG00000023445
33	RGS13	ENSG00000127074
34	ADGRL4	ENSG00000162618
35	PLVAP	ENSG00000130300
36	APOLD1	ENSG00000178878
37	TM4SF18	ENSG00000163762
38	CD3E	ENSG00000198851
39	CD40LG	ENSG00000102245
40	CXCR6	ENSG00000172215
41	GPR171	ENSG00000174946
42	IL2RG	ENSG00000147168
43	LAT	ENSG00000213658
44	TRAT1	ENSG00000163519
45	PIK3IP1	ENSG00000100100
46	CD8A	ENSG00000153563
47	CLEC2D	ENSG00000069493
48	NTRK2	ENSG00000148053
49	SMAD6	ENSG00000137834
50	ACE	ENSG00000159640
51	CYP3A5	ENSG00000106258
52	FRY	ENSG00000073910
53	PRX	ENSG00000105227
54	SLC14A1	ENSG00000141469
55	F2RL3	ENSG00000127533
56	CCND1	ENSG00000110092
57	ACE2	ENSG00000130234
58	FOXJ1	ENSG00000129654
59	TSTD1	ENSG00000215845
60	C16orf89	ENSG00000153446
61	HSD17B11	ENSG00000198189
62	PTP4A1	ENSG00000112245
63	EREG	ENSG00000124882
64	FGF18	ENSG00000156427
65	GREM2	ENSG00000180875
66	LGR6	ENSG00000133067
67	PAMR1	ENSG00000149090
68	SCARA3	ENSG00000168077
69	SYNPO2	ENSG00000172403
70	CCNO	ENSG00000152669
71	CYP2F1	ENSG00000197446
72	MUC5AC	ENSG00000215182
73	SPDEF	ENSG00000124664
74	UPK1B	ENSG00000114638
75	VMO1	ENSG00000182853
76	CCL13	ENSG00000181374
77	GPR34	ENSG00000171659
78	MS4A4A	ENSG00000110079
79	ATP6V1G3	ENSG00000151418
80	CFTR	ENSG00000001626
81	CLDN25	ENSG00000228607
82	FOXI1	ENSG00000168269
83	HEPACAM2	ENSG00000188175
84	SOX4	ENSG00000124766
85	MEDAG	ENSG00000102802
86	MLLT11	ENSG00000213190
87	WT1	ENSG00000184937
88	FSCN1	ENSG00000075618
89	LRRC70	ENSG00000186105
90	LYVE1	ENSG00000133800
91	MMRN1	ENSG00000138722
92	NTS	ENSG00000133636
93	PDPN	ENSG00000162493
94	PROX1	ENSG00000117707
95	CXCL5	ENSG00000163735
96	MSR1	ENSG00000038945
97	RETN	ENSG00000104918
98	TREM1	ENSG00000124731
99	ALDH1A3	ENSG00000184254
100	CALB2	ENSG00000172137
101	PRG4	ENSG00000116690
102	RGS4	ENSG00000117152
103	RPS4Y1	ENSG00000129824
104	MMP7	ENSG00000137673
105	MUC5B	ENSG00000117983
106	PI3	ENSG00000124102
107	TMEM45A	ENSG00000181458
108	CCL22	ENSG00000102962
109	LGALS2	ENSG00000100079
110	CD1C	ENSG00000158481
111	CD1E	ENSG00000158488
112	CLEC10A	ENSG00000132514
113	FCGR2B	ENSG00000072694
114	HLA-DQB2	ENSG00000232629
115	ITGBL1	ENSG00000198542
116	LTBP2	ENSG00000119681
117	POSTN	ENSG00000133110
118	SPP1	ENSG00000118785
119	ASCL2	ENSG00000183734
120	CCKAR	ENSG00000163394
121	ISG20	ENSG00000172183
122	LIMD2	ENSG00000136490
123	MYOM2	ENSG00000036448
124	KRT81	ENSG00000205426
125	KRT86	ENSG00000170442
126	LCK	ENSG00000182866
127	ASCL1	ENSG00000139352
128	CALCA	ENSG00000110680
129	CHGA	ENSG00000100604
130	CHGB	ENSG00000089199
131	FURIN	ENSG00000140564
132	TRH	ENSG00000170893
133	CD48	ENSG00000117091
134	CFP	ENSG00000126759
135	CLEC12A	ENSG00000172322
136	CYTIP	ENSG00000115165
137	LILRA1	ENSG00000104974
138	LILRA5	ENSG00000187116
139	LILRB2	ENSG00000131042
140	AQP9	ENSG00000103569
141	CD163	ENSG00000177575
142	CD300E	ENSG00000186407
143	CLEC4E	ENSG00000166523
144	OLR1	ENSG00000173391
145	CSPG4	ENSG00000173546
146	KCNK3	ENSG00000171303
147	LAMC3	ENSG00000050555
148	LGALS3BP	ENSG00000108679
149	LGI4	ENSG00000153902
150	CRELD2	ENSG00000184164
151	DNAJB9	ENSG00000128590
152	PIM2	ENSG00000102096
153	PLA2G2D	ENSG00000117215
154	POU2AF1	ENSG00000110777
155	PRDX4	ENSG00000123131
156	TNFRSF13B	ENSG00000240505
157	TNFRSF17	ENSG00000048462
158	CLEC4C	ENSG00000198178
159	LILRB4	ENSG00000186818
160	MPEG1	ENSG00000197629
161	PTCRA	ENSG00000171611
162	SPIB	ENSG00000269404
163	TCL1A	ENSG00000100721
164	VAMP8	ENSG00000118640
165	PF4	ENSG00000163737
166	TUBB1	ENSG00000101162
167	KRT14	ENSG00000186847
168	KRT5	ENSG00000186081
169	ASPM	ENSG00000066279
170	MKI67	ENSG00000148773
171	UBE2C	ENSG00000175063
172	DAPL1	ENSG00000163331
173	KLF5	ENSG00000102554
174	KLK11	ENSG00000167757
175	TP63	ENSG00000073282
176	CCDC78	ENSG00000162004
177	TP73	ENSG00000078900
178	FDCSP	ENSG00000181617
179	LPO	ENSG00000167419
180	NDRG2	ENSG00000165795
181	ODAM	ENSG00000109205
182	PRB1	ENSG00000251655
183	S100A1	ENSG00000160678
184	SLC12A2	ENSG00000064651
185	AK1	ENSG00000106992
186	ETV5	ENSG00000244405
187	LAMP3	ENSG00000078081
188	MALL	ENSG00000144063
189	SELENBP1	ENSG00000143416
190	CTSK	ENSG00000143387
191	MMP9	ENSG00000100985
192	PLA2G7	ENSG00000146070
193	TREM2	ENSG00000095970
194	AGT	ENSG00000135744
195	COL21A1	ENSG00000124749
196	FOXS1	ENSG00000179772
197	NTN4	ENSG00000074527
198	THY1	ENSG00000154096
199	CCL23	ENSG00000274736
200	PLA1A	ENSG00000144837
201	RGS5	ENSG00000143248
202	SELP	ENSG00000174175
203	CDH1	ENSG00000039068
204	COL1A1	ENSG00000108821
205	PECAM1	ENSG00000261371
206	PTPRC	ENSG00000081237
207	CD74	ENSG00000019582
208	CD4	ENSG00000010610
209	GATA3	ENSG00000107485
210	TBX21	ENSG00000073861
211	RORC	ENSG00000143365
212	CCR7	ENSG00000126353
213	CCL21	ENSG00000137077
214	NCAM1	ENSG00000149294
215	GZMB	ENSG00000100453
216	PRF1	ENSG00000180644
217	ITGAE	ENSG00000083457
218	CD68	ENSG00000129226
219	ITGAM	ENSG00000169896
220	ITGAX	ENSG00000140678
221	CD33	ENSG00000105383
222	FOXP3	ENSG00000049768
223	IL2RA	ENSG00000134460
224	CTLA4	ENSG00000163599
225	TIGIT	ENSG00000181847
226	LAG3	ENSG00000089692
227	PDCD1	ENSG00000188389
228	ICOS	ENSG00000163600
229	CD274	ENSG00000120217
230	IDO1	ENSG00000131203
231	HLA-A	ENSG00000206503
232	HLA-DPB1	ENSG00000223865
233	MARCO	ENSG00000019169
234	FABP4	ENSG00000170323
235	NKX2-1	ENSG00000136352
236	FOXA1	ENSG00000129514
237	HOPX	ENSG00000171476
238	CAV1	ENSG00000105974
239	NAPSA	ENSG00000131400
240	SFTPC	ENSG00000168484
241	SFTPB	ENSG00000168878
242	SFTPD	ENSG00000133661
243	SCGB3A1	ENSG00000161055
244	SCGB1A1	ENSG00000149021
245	FOXA2	ENSG00000125798
246	YAP1	ENSG00000137693
247	REST	ENSG00000084093
248	SOX2	ENSG00000181449
249	SOX9	ENSG00000125398
250	SPARC	ENSG00000113140
251	FAP	ENSG00000078098
252	COL11A1	ENSG00000060718
253	IL6	ENSG00000136244
254	ACTA2	ENSG00000107796
255	MMP11	ENSG00000099953
256	CXCL13	ENSG00000156234
257	CXCR5	ENSG00000160683
258	CXCL9	ENSG00000138755
259	CXCL14	ENSG00000145824
260	APOE	ENSG00000130203
261	C1QC	ENSG00000159189
262	CD44	ENSG00000026508
263	LGR5	ENSG00000139292
264	TGFB1	ENSG00000105329
265	CTNNB1	ENSG00000168036
266	ZEB1	ENSG00000148516
267	VIM	ENSG00000026025
268	VEGFA	ENSG00000112715
269	ICAM1	ENSG00000090339
270	FOS	ENSG00000170345
271	TNC	ENSG00000041982
272	WEE1	ENSG00000166483
273	TP53	ENSG00000141510
274	EGFR	ENSG00000146648
275	MET	ENSG00000105976
276	ERBB2	ENSG00000141736
277	AKR1C1	ENSG00000187134
278	GSR	ENSG00000104687
279	ATF4	ENSG00000128272
280	ATF6	ENSG00000118217
281	HYOU1	ENSG00000149428
282	XBP1	ENSG00000100219
283	OAS2	ENSG00000111335
284	HMGA1	ENSG00000137309
285	KDR	ENSG00000128052
286	SLC2A1	ENSG00000117394
287	DUOX1	ENSG00000137857
288	AXL	ENSG00000167601
289	KRT8	ENSG00000170421
290	SMAD4	ENSG00000141646
291	NFKB1	ENSG00000109320
292	RHOA	ENSG00000067560
293	HNF4A	ENSG00000101076
294	IL1B	ENSG00000125538
295	TNF	ENSG00000232810
296	CD80	ENSG00000121594
297	CD86	ENSG00000114013
298	PVR	ENSG00000073008
299	NECTIN2	ENSG00000130202
300	MZB1	ENSG00000170476
301	SCGB3A2	ENSG00000164265
302	GZMA	ENSG00000145649
*This list was reported in the previous study (Haga Y et al. 2023 Nat Commun).
