# Supplementary material for: Spatially resolved gene expression profiling of tumor microenvironment reveals key steps of lung adenocarcinoma development
Source: Nat Commun. 2024 Dec 6;15:10637. doi: 10.1038/s41467-024-54671-7 (PMC11621540; doi:10.1038/s41467-024-54671-7)
Supplement: Supplementary file 6 — Source Data [file 41467_2024_54671_MOESM6_ESM.xlsx]

## Sheet: Figure 2e
Figure 2e
The input gene list for gene set enrichment analysis.
Cluster	Gene	Avg. log2FC	pct.1	pct.2	P-value	Adjusted p-value
6	WARS	0.951937	1	0.996	4.33425e-120	7.28674e-116
6	FGB	0.937715	0.668	0.275	1.01278e-76	1.70268e-72
6	CACNB2	0.935064	0.979	0.731	1.64341e-84	2.76291e-80
6	LYPD3	0.865974	0.947	0.689	9.66719e-66	1.62525e-61
6	FURIN	0.865651	1	0.997	4.95295e-95	8.3269e-91
6	IFITM1	0.859001	0.998	0.955	3.32697e-95	5.5933e-91
6	IDO1	0.857334	0.892	0.571	1.18938e-69	1.99959e-65
6	MFSD12	0.851367	0.982	0.882	4.29381e-72	7.21876e-68
6	BARX1	0.831507	0.975	0.748	1.1847e-69	1.99172e-65
6	S100A9	0.793545	0.954	0.843	1.58446e-35	2.66379e-31
6	LCN2	0.773209	1	0.98	5.23733e-62	8.805e-58
6	TNFRSF6B	0.736175	0.977	0.824	6.65331e-71	1.11855e-66
6	ISG15	0.719384	0.998	0.965	1.20885e-62	2.03233e-58
6	ODC1	0.694618	1	0.981	9.88821e-87	1.66241e-82
6	IGHG1	0.686274	1	1	1.40408e-49	2.36054e-45
6	SRGN	0.655568	0.982	0.846	1.61794e-59	2.72008e-55
6	RHOV	0.649989	0.952	0.778	1.14204e-47	1.92e-43
6	PCSK9	0.642317	0.902	0.644	1.61727e-49	2.71895e-45
6	ITPR1	0.626464	0.746	0.441	9.92047e-50	1.66783e-45
6	IFI6	0.621898	1	1	2.61167e-87	4.39074e-83
6	CTSL	0.620011	0.963	0.871	2.9034e-41	4.8812e-37
6	SLC51B	0.617294	0.627	0.284	3.28886e-55	5.52923e-51
6	FLNC	0.615908	0.776	0.411	1.84997e-53	3.11017e-49
6	CD55	0.604568	1	1	7.53313e-74	1.26647e-69
6	FES	0.604366	0.954	0.892	5.08133e-44	8.54273e-40
6	MUC5B	0.603515	0.966	0.774	6.89468e-54	1.15913e-49
6	NTS	0.599144	0.998	0.902	1.85136e-69	3.1125e-65
6	NKX2-3	0.595715	0.618	0.278	1.08934e-54	1.8314e-50
6	CFB	0.591946	1	0.998	1.1866e-66	1.99491e-62
6	BICDL1	0.590696	0.963	0.858	6.1962e-52	1.0417e-47
6	CXCL3	0.581767	0.906	0.653	4.99464e-44	8.39699e-40
6	AKAP12	0.575252	0.902	0.64	8.8742e-47	1.49193e-42
6	TAP1	0.573796	1	0.977	2.41276e-54	4.05633e-50
6	PLEKHH1	0.562567	0.819	0.534	3.31937e-41	5.58053e-37
6	TRNP1	0.558557	0.95	0.744	5.67552e-49	9.54169e-45
6	CXCL13	0.557658	0.561	0.222	5.75093e-58	9.66846e-54
6	ARL4D	0.554719	0.577	0.279	3.07205e-46	5.16473e-42
6	S100A8	0.5403	0.423	0.207	7.38505e-27	1.24158e-22
6	SOD2	0.535014	1	1	2.63323e-65	4.42699e-61
6	IGHG3	0.532701	0.986	0.974	5.09831e-14	8.57128e-10
6	OAS1	0.529167	0.998	0.961	2.27365e-37	3.82246e-33
6	CACNA1H	0.529102	0.638	0.333	1.89355e-41	3.18344e-37
6	CMPK2	0.519163	0.973	0.882	9.11536e-39	1.53247e-34
6	DUSP4	0.514159	0.943	0.814	4.21991e-38	7.09452e-34
6	RNASE1	0.514052	1	0.91	7.85856e-43	1.32118e-38
6	DOC2B	0.512781	0.648	0.352	1.26663e-39	2.12946e-35
6	GK	0.511307	0.966	0.921	1.04685e-38	1.75996e-34
6	OAS2	0.509346	1	0.966	5.69776e-40	9.57908e-36
6	GUCA2B	0.508535	0.629	0.361	5.92024e-29	9.95311e-25
6	PCDH7	0.507097	0.693	0.394	8.25487e-38	1.38781e-33
6	IFI44L	0.505387	1	0.953	4.94685e-46	8.31665e-42
6	CP	0.504615	1	0.985	1.01277e-51	1.70266e-47
6	NR4A2	0.503879	0.982	0.876	6.10349e-44	1.02612e-39
6	TMEM59L	0.502165	0.769	0.437	1.2717e-40	2.13798e-36
6	MUC3A	0.498358	0.524	0.196	1.19165e-56	2.00341e-52
6	FGA	0.492676	0.95	0.873	5.22357e-24	8.78187e-20
6	CCL19	0.488203	0.494	0.241	3.87921e-31	6.52172e-27
6	STRIP2	0.485453	0.648	0.354	1.00314e-39	1.68648e-35
6	GBP5	0.483572	0.741	0.424	3.3205e-41	5.58243e-37
6	CXCL9	0.478955	0.751	0.545	2.81919e-21	4.73962e-17
6	TRIM31	0.476199	0.922	0.747	3.45612e-29	5.81043e-25
6	IRF1	0.473103	1	0.992	1.00847e-43	1.69544e-39
6	STAT1	0.471196	1	0.988	2.51805e-49	4.23335e-45
6	RARRES1	0.467991	0.719	0.449	4.87001e-32	8.18746e-28
6	UBE2L6	0.464146	0.995	0.968	3.48979e-39	5.86703e-35
6	IFI27	0.460493	1	1	2.32992e-36	3.91707e-32
6	PKIB	0.456945	0.691	0.371	7.04702e-40	1.18475e-35
6	ALDH3A1	0.454523	1	1	6.04213e-69	1.0158e-64
6	NANS	0.45415	0.995	0.98	1.65866e-35	2.78854e-31
6	CXCL17	0.45331	0.966	0.782	6.06378e-29	1.01944e-24
6	GOT1	0.452809	0.897	0.747	1.86284e-30	3.1318e-26
6	GPX2	0.452741	1	1	2.0523e-44	3.45033e-40
6	IFIT3	0.448326	0.97	0.885	2.67201e-36	4.49219e-32
6	PLAAT4	0.442694	0.986	0.952	2.26362e-37	3.8056e-33
6	OAS3	0.44088	0.984	0.918	3.11796e-28	5.24191e-24
6	GTSE1	0.437575	0.712	0.41	1.97019e-34	3.31229e-30
6	GSDMC	0.433787	0.606	0.318	1.8594e-34	3.12602e-30
6	RDH10	0.432547	0.938	0.854	7.57595e-29	1.27367e-24
6	CXCL11	0.427638	0.54	0.29	1.37357e-27	2.30925e-23
6	ACHE	0.426523	0.606	0.332	3.48121e-31	5.85262e-27
6	OTX1	0.423287	0.57	0.267	9.30083e-41	1.56366e-36
6	CRLF1	0.417707	0.67	0.396	9.87661e-29	1.66046e-24
6	IFI35	0.413788	0.982	0.95	1.81538e-33	3.05202e-29
6	PSMB9	0.412971	0.913	0.802	1.49544e-26	2.51413e-22
6	GBP1	0.412642	0.897	0.77	9.36306e-26	1.57412e-21
6	FAM83F	0.412405	0.634	0.338	2.13408e-35	3.58782e-31
6	HMG20B	0.411544	0.998	0.976	3.23159e-31	5.43294e-27
6	PLCG2	0.410467	0.643	0.364	8.08771e-33	1.35971e-28
6	DDX60	0.41009	0.895	0.77	3.23985e-25	5.44684e-21
6	IGHD	0.407204	0.84	0.785	4.07666e-09	6.85368e-05
6	GRAMD1B	0.406595	0.755	0.498	1.5265e-27	2.56636e-23
6	BATF	0.400777	0.604	0.32	1.99656e-35	3.35661e-31
6	IGLV9-49	0.398038	0.531	0.274	6.17293e-25	1.03779e-20
6	NEXN	0.395882	0.627	0.36	1.78053e-29	2.99343e-25
6	OASL	0.395219	0.876	0.713	2.89105e-22	4.86044e-18
6	ARTN	0.393776	0.563	0.301	4.07238e-31	6.84649e-27
6	IFI30	0.393011	0.998	0.994	6.53828e-50	1.09921e-45
6	S100P	0.390563	1	1	2.63178e-44	4.42454e-40
6	AMDHD1	0.390068	0.499	0.245	7.61083e-32	1.27953e-27
6	CA2	0.388028	0.547	0.284	8.19653e-32	1.378e-27
6	IGKV4-1	0.387921	0.728	0.685	0.000131151	1
6	EVA1C	0.386288	0.918	0.808	1.1186e-23	1.8806e-19
6	IFT81	0.386116	0.819	0.675	8.28317e-21	1.39257e-16
6	IGKC	0.385045	1	1	3.02919e-20	5.09268e-16
6	HYAL1	0.380061	0.801	0.63	2.2711e-19	3.81818e-15
6	NOS3	0.379699	0.664	0.357	8.74667e-34	1.47049e-29
6	EPSTI1	0.378281	0.986	0.907	7.38984e-26	1.24238e-21
6	CCL21	0.377039	0.618	0.476	8.76095e-10	1.47289e-05
6	B2M	0.376537	1	1	1.62042e-61	2.72425e-57
6	GCNT3	0.376306	0.824	0.543	1.80956e-28	3.04222e-24
6	RASGEF1C	0.374618	0.375	0.137	1.45704e-40	2.44957e-36
6	NCBP3	0.37389	0.995	0.959	5.34912e-30	8.99295e-26
6	KCTD17	0.373401	0.668	0.438	1.63642e-23	2.75115e-19
6	CNTNAP2	0.370844	0.467	0.205	8.63927e-36	1.45243e-31
6	IFITM3	0.368123	1	1	2.16661e-54	3.6425e-50
6	COL25A1	0.368048	0.622	0.333	3.08423e-31	5.18521e-27
6	PLA2G2A	0.366307	0.384	0.157	4.91991e-33	8.27136e-29
6	MSLN	0.362816	1	0.993	3.91629e-40	6.58407e-36
6	PITPNC1	0.362659	0.835	0.655	3.00523e-25	5.0524e-21
6	VTN	0.358946	0.265	0.066	2.4216e-47	4.0712e-43
6	ASRGL1	0.358085	0.762	0.571	7.7457e-19	1.30221e-14
6	REC8	0.355683	0.838	0.67	1.78277e-22	2.9972e-18
6	MX1	0.355136	0.995	0.952	1.50914e-25	2.53717e-21
6	GOLM1	0.352567	1	1	1.00449e-31	1.68874e-27
6	CCL5	0.351912	0.682	0.436	9.63984e-24	1.62065e-19
6	ARHGEF4	0.351632	0.506	0.266	4.93548e-27	8.29752e-23
6	HLA-DRB5	0.350084	0.995	0.911	7.01698e-23	1.17969e-18
6	APCDD1	0.347892	0.595	0.36	2.63824e-24	4.43542e-20
6	ASS1	0.347779	0.968	0.888	1.98459e-24	3.33649e-20
6	LXN	0.346723	0.929	0.828	3.03751e-20	5.10667e-16
6	RUVBL1	0.346585	0.959	0.926	1.94728e-22	3.27378e-18
6	URB1	0.346515	0.993	0.97	3.22711e-24	5.42542e-20
6	ANKRD9	0.345876	0.947	0.895	2.53994e-19	4.27015e-15
6	HLA-DRB1	0.344774	1	0.995	1.94444e-35	3.269e-31
6	GPAT3	0.34453	0.7	0.445	8.82109e-26	1.483e-21
6	SMC1B	0.343364	0.604	0.358	6.18308e-24	1.0395e-19
6	SFTPD	0.340898	0.854	0.68	3.73712e-17	6.28284e-13
6	TSNAX	0.340845	0.986	0.928	3.2764e-25	5.50828e-21
6	TAFA5	0.339261	0.65	0.407	4.16774e-22	7.0068e-18
6	EIF4A3	0.339	0.982	0.972	1.74824e-21	2.93914e-17
6	GZMB	0.337504	0.449	0.229	5.07596e-25	8.5337e-21
6	MLKL	0.337152	0.863	0.704	6.88706e-22	1.15785e-17
6	MUC13	0.334468	0.977	0.835	1.88341e-19	3.16639e-15
6	TK1	0.33399	0.881	0.728	1.31628e-18	2.21294e-14
6	GBP4	0.332498	0.732	0.537	1.81762e-18	3.05579e-14
6	CARD14	0.33245	0.858	0.778	3.25748e-18	5.47647e-14
6	ARG2	0.331792	0.389	0.163	1.71027e-32	2.8753e-28
6	CIITA	0.331755	0.984	0.949	2.44786e-22	4.11534e-18
6	IGHG4	0.331028	0.41	0.183	3.73491e-28	6.27913e-24
6	ETV7	0.330767	0.652	0.455	5.44044e-19	9.14647e-15
6	KRT15	0.330744	0.622	0.457	2.69364e-16	4.52855e-12
6	PSME2	0.330262	1	0.988	6.02722e-29	1.0133e-24
6	PLEKHG2	0.328546	1	0.969	5.29034e-28	8.89412e-24
6	IER3	0.328259	0.982	0.92	1.78028e-28	2.99301e-24
6	SELL	0.325333	0.389	0.182	9.30442e-25	1.56426e-20
6	BIRC3	0.324191	0.938	0.862	3.07173e-20	5.1642e-16
6	PDE10A	0.323662	0.767	0.532	1.19257e-20	2.00495e-16
6	TRIM40	0.323641	0.332	0.119	1.75946e-35	2.95801e-31
6	C4BPA	0.322795	0.794	0.617	2.86685e-19	4.81976e-15
6	HLA-DPB1	0.322656	0.998	0.967	1.17686e-26	1.97855e-22
6	USP18	0.321928	0.716	0.536	4.30262e-16	7.23357e-12
6	PIGR	0.321534	0.803	0.63	5.41433e-19	9.10257e-15
6	CD74	0.320872	1	1	3.44796e-33	5.79671e-29
6	HIST1H2BB	0.319007	0.986	0.879	1.95303e-25	3.28343e-21
6	ASPH	0.318791	1	0.987	5.48393e-28	9.21959e-24
6	GUCY2C	0.317037	0.57	0.305	5.24804e-27	8.823e-23
6	AK7	0.316956	0.629	0.405	2.22127e-21	3.7344e-17
6	FAM133A	0.316035	0.714	0.44	6.56199e-24	1.1032e-19
6	TRBC1	0.315431	0.565	0.318	2.07505e-24	3.48858e-20
6	CEACAM5	0.314893	1	0.991	1.2514e-41	2.10386e-37
6	TRBC2	0.314517	0.668	0.465	2.59286e-18	4.35912e-14
6	GMDS	0.314517	0.938	0.82	6.2301e-22	1.0474e-17
6	SCO2	0.31271	0.904	0.811	4.03653e-20	6.78621e-16
6	GSDMB	0.312577	1	0.998	5.23629e-29	8.80325e-25
6	AHCYL2	0.312333	1	0.969	5.5484e-25	9.32797e-21
6	ITPK1	0.311925	0.947	0.879	6.45414e-19	1.08507e-14
6	CREM	0.31187	0.904	0.822	1.93011e-15	3.2449e-11
6	LTB	0.311551	0.769	0.642	6.89639e-10	1.15942e-05
6	RSAD2	0.311402	0.812	0.663	3.16329e-17	5.31812e-13
6	PSME1	0.310677	1	1	1.16024e-37	1.9506e-33
6	PATL2	0.309444	0.673	0.451	6.64129e-20	1.11653e-15
6	ZBP1	0.308382	0.554	0.317	2.19366e-23	3.68799e-19
6	TRAV2	0.306333	0.32	0.145	1.50407e-22	2.52865e-18
6	SDS	0.304657	0.387	0.168	5.8868e-29	9.89689e-25
6	ICAM1	0.304337	0.991	0.944	4.15144e-20	6.9794e-16
6	VSNL1	0.304284	0.455	0.236	4.14865e-24	6.97471e-20
6	TOP1	0.304045	1	0.999	2.40241e-31	4.03894e-27
6	PSMA3	0.303132	0.989	0.983	1.37227e-26	2.30706e-22
6	KLB	0.300945	0.437	0.202	4.41083e-28	7.41548e-24
6	HLA-DOB	0.299718	0.547	0.354	8.46158e-18	1.42256e-13
6	SLC2A13	0.296937	0.618	0.413	1.26747e-17	2.13087e-13
6	FAM83A	0.296397	0.778	0.638	9.996e-15	1.68053e-10
6	ZFYVE28	0.295797	0.883	0.769	3.5573e-15	5.98054e-11
6	CPM	0.294697	0.991	0.898	3.12301e-21	5.25041e-17
6	SPATS2L	0.294605	0.915	0.851	1.07494e-16	1.8072e-12
6	MKI67	0.294443	0.902	0.747	1.11322e-17	1.87154e-13
6	GPCPD1	0.293829	1	0.994	2.00237e-23	3.36638e-19
6	TSPAN8	0.292419	1	0.986	1.10308e-30	1.8545e-26
6	HLA-DQA1	0.291708	0.86	0.767	2.0055e-14	3.37164e-10
6	KPNA2	0.291393	0.876	0.752	2.95168e-15	4.96236e-11
6	SCEL	0.290838	0.977	0.918	8.07831e-19	1.35813e-14
6	GULP1	0.290014	0.792	0.63	2.23754e-16	3.76174e-12
6	LGMN	0.288882	1	0.995	1.06303e-25	1.78717e-21
6	GKN2	0.288187	0.627	0.456	6.25327e-14	1.0513e-09
6	CD177	0.287939	0.604	0.368	2.17621e-19	3.65864e-15
6	TAP2	0.287939	0.963	0.906	1.17902e-18	1.98217e-14
6	IFI44	0.287505	0.998	0.952	6.36905e-24	1.07076e-19
6	TM4SF5	0.286215	0.572	0.336	1.40488e-20	2.36188e-16
6	AC008397.1	0.285972	0.508	0.29	9.02751e-20	1.5177e-15
6	CCDC88C	0.284223	0.815	0.673	6.46699e-16	1.08723e-11
6	GALNT4	0.283967	0.867	0.725	1.75624e-16	2.95259e-12
6	RRM2	0.283847	0.945	0.777	1.08908e-20	1.83096e-16
6	HIST1H2BM	0.281035	0.716	0.505	1.35865e-16	2.28416e-12
6	CCNE1	0.28077	0.524	0.314	9.82283e-19	1.65141e-14
6	HERC5	0.280246	0.696	0.465	1.55634e-17	2.61653e-13
6	CD37	0.280222	0.574	0.42	9.52702e-10	1.60168e-05
6	EIF5	0.278444	0.982	0.973	1.03261e-19	1.73602e-15
6	POU2AF1	0.27769	0.531	0.318	1.30964e-18	2.20176e-14
6	ECT2	0.277411	0.97	0.87	1.66044e-19	2.79153e-15
6	CD7	0.275705	0.428	0.204	3.23806e-26	5.44383e-22
6	SPNS2	0.275085	0.524	0.318	3.59117e-18	6.03748e-14
6	LY6E	0.275024	1	0.998	5.62905e-24	9.46355e-20
6	SEPTIN1	0.273681	0.515	0.31	5.09226e-18	8.56111e-14
6	BATF2	0.273177	0.517	0.321	1.70293e-17	2.86296e-13
6	COQ2	0.272977	0.762	0.633	1.35488e-13	2.27782e-09
6	RHOF	0.272809	0.97	0.887	6.83657e-15	1.14936e-10
6	TYMP	0.272066	1	0.995	1.80078e-22	3.02747e-18
6	ABCC2	0.271475	0.922	0.685	1.70138e-29	2.86037e-25
6	GCH1	0.271225	0.6	0.424	1.08565e-14	1.82519e-10
6	CYP4Z1	0.271045	0.556	0.313	9.12056e-21	1.53335e-16
6	HIST1H2BN	0.270784	0.998	0.989	2.78065e-19	4.67483e-15
6	GJC2	0.27073	0.469	0.245	9.61215e-23	1.61599e-18
6	KAZALD1	0.27023	0.579	0.38	2.31709e-16	3.89549e-12
6	DUOXA2	0.269654	0.252	0.086	6.61119e-28	1.11147e-23
6	HS3ST1	0.269519	0.469	0.273	1.1219e-18	1.88614e-14
6	TRAC	0.2686	0.636	0.438	2.98963e-15	5.02616e-11
6	HLA-DRA	0.267606	1	0.991	2.25902e-21	3.79787e-17
6	PPARG	0.266691	0.835	0.679	1.57654e-13	2.65048e-09
6	CTSE	0.265949	0.682	0.445	9.39517e-17	1.57952e-12
6	HELZ2	0.265844	0.915	0.847	3.27038e-14	5.49816e-10
6	TIMM10	0.265494	0.886	0.803	1.65961e-14	2.79014e-10
6	PLEK2	0.265419	0.616	0.39	8.31942e-17	1.39866e-12
6	BAIAP2L2	0.265417	0.858	0.631	1.72016e-18	2.89193e-14
6	NT5E	0.265378	0.677	0.466	7.94384e-17	1.33552e-12
6	VPS18	0.265249	0.604	0.447	6.88958e-13	1.15828e-08
6	APOL6	0.264956	0.92	0.878	7.48328e-16	1.25809e-11
6	CYB5B	0.264904	0.995	0.99	4.86651e-22	8.18158e-18
6	B4GALNT2	0.263202	0.451	0.235	9.24282e-23	1.5539e-18
6	SLA	0.262445	0.478	0.292	2.99942e-16	5.04262e-12
6	ABCG1	0.262138	0.929	0.851	3.88555e-15	6.53238e-11
6	CMBL	0.261959	1	1	1.44479e-22	2.42898e-18
6	HLA-DPA1	0.260047	0.975	0.931	1.62936e-17	2.73928e-13
6	PAQR5	0.259638	0.414	0.209	6.37706e-22	1.07211e-17
6	KCNQ1	0.259248	0.602	0.439	1.15309e-12	1.93858e-08
6	ORC1	0.259098	0.471	0.305	5.68219e-14	9.5529e-10
6	IL2RG	0.258964	0.657	0.459	3.18934e-14	5.36192e-10
6	CENPM	0.258684	0.579	0.373	2.22669e-16	3.74351e-12
6	LCP2	0.25867	0.574	0.365	6.48798e-17	1.09076e-12
6	ERO1B	0.258476	0.613	0.443	8.72657e-13	1.46711e-08
6	ATP2B1	0.25822	0.831	0.698	1.07743e-12	1.81138e-08
6	PSMB8	0.257496	1	0.986	3.75209e-20	6.30801e-16
6	IFI27L1	0.257077	0.588	0.408	1.50488e-14	2.53e-10
6	PAH	0.256406	0.73	0.547	1.66874e-12	2.80549e-08
6	HERC6	0.255388	0.753	0.598	2.03049e-13	3.41367e-09
6	DDX60L	0.255275	0.897	0.815	3.66426e-12	6.16035e-08
6	NXN	0.253803	0.824	0.699	2.26656e-12	3.81054e-08
6	MDK	0.25281	0.973	0.974	1.10866e-14	1.86388e-10
6	CHL1	0.252688	0.867	0.752	1.09382e-13	1.83893e-09
6	LTK	0.251743	0.574	0.358	3.08417e-17	5.1851e-13
6	HIST1H2BO	0.25164	0.991	0.945	3.4829e-19	5.85546e-15
6	PXDC1	0.250809	0.565	0.39	6.38226e-14	1.07299e-09
6	RTP4	0.250704	0.561	0.355	1.29991e-16	2.18541e-12
6	DLGAP5	0.250546	0.517	0.316	5.38186e-17	9.04799e-13
6	IL20RA	0.250533	0.556	0.307	7.23305e-22	1.21602e-17
6	FCMR	0.250215	0.359	0.181	6.32191e-19	1.06284e-14
Total of 275 genes were highly expressed in cluster 6 in LUAD No. 2 FFPE section C.
The genes were extracted by Seurat FindAllMarkers function.

## Sheet: Figure 3e
Figure 3e
The number of cells detected in PhenoCycler data.
Cell type	The number of cells
	Downstream of cluster 5	Upstream of cluster 5
Epithelial cell	3	1
Stromal cell	36	162
Macrophage	59	23
DC	135	90
B cell	287	620
CD8 T cell	50	23
CD4 T cell	54	71
CD4 Treg	42	17
Other T cell	4	11
Others	352	278

## Sheet: Figure 3f
Figure 3f
Localization of CXCR5 and CXCL13.
Cluster	Total Spots	Categorized Spot Type	Categorized Spot Number	Proportion
3	253	Both Positive	2	0.00790514
3	253	Only CXCR5 Positive	3	0.0118577
3	253	Only CXCL13 Positive	20	0.0790514
3	253	Both Negative	228	0.901186
6	236	Both Positive	33	0.139831
6	236	Only CXCR5 Positive	14	0.059322
6	236	Only CXCL13 Positive	116	0.491525
6	236	Both Negative	73	0.309322

## Sheet: Figure 4c
Figure 4c
The percentage of each feature of TME scoring in all IA cases.
ID	Well-differentiated	Proliferative	Invasive	Fibroblast/CAF	Endothelial cell	M1 macrophage	M2 macrophage	Immune cell (plasma cell)	T cell	B cell
LUAD No. 1 FF	0.112118	0.138165	0.19328	0.232541	0.140808	0.0751227	0.0486976	0.0422801	0.00792752	0.00906002
LUAD No. 14 FF	0.325918	0.0457883	0.23067	0.0786177	0.0632829	0.0859611	0.0455724	0.105616	0.0103672	0.00820734
LUAD No. 16 FF	0.0692308	0.0222527	0.302747	0.192857	0.0491758	0.0601648	0.121978	0.122527	0.0315934	0.0274725
LUAD No. 17 FF	0.100505	0.0133089	0.0789353	0.272143	0.0261588	0.0321248	0.0766407	0.390546	0.00596604	0.00367141
LUAD No. 2 FF	0.825247	0.000449236	0.00718778	0.0049416	0.00853549	0.0327942	0.0166217	0.104223	0	0
LUAD No. 3 FF	0.289695	0.0672976	0.0883281	0.0636172	0.0318086	0.022082	0.0205047	0.356204	0.00998948	0.0504732
LUAD No. 4 FF	0.627822	0.0142746	0.116273	0.041007	0.0121983	0.0181677	0.0166104	0.132624	0.0109006	0.010122
LUAD No. 5 FF	0.551291	0.0255853	0.0325851	0.135892	0.0313782	0.0584118	0.0477915	0.108858	0.00482742	0.00337919
LUAD No. 2 FFPE, A	0.194951	0.277282	0.176699	0.0485437	0.0038835	0.0586408	0.0229126	0.214757	0	0.0023301
LUAD No. 2 FFPE, B	0.349766	0.136741	0.181889	0.0409964	0.0277634	0.0233524	0.0160872	0.222366	0.000778412	0.000259471
LUAD No. 2 FFPE, C	0.337977	0.159451	0.175954	0.0492928	0.0173596	0.025718	0.0150021	0.218388	0.000214316	0.000642949
LUAD No. 2 FFPE, D	0.360966	0.162097	0.149478	0.0439513	0.0165361	0.0308964	0.0141427	0.220409	0.000217581	0.00130548
LUAD No. 3 FFPE, A	0.18485	0.0686041	0.0800381	0.0848023	0.0252501	0.00666984	0.00428776	0.486899	0.00190567	0.0566937
LUAD No. 3 FFPE, B	0.219402	0.103616	0.0942281	0.0726704	0.0187761	0.0156467	0.0121697	0.38943	0.00730181	0.0667594
LUAD No. 4 FFPE, C	0.343817	0.0740056	0.152328	0.127351	0.0191181	0.0255936	0.0114092	0.24021	0.0021585	0.00400863
LUAD No. 4 FFPE, D	0.304318	0.0741244	0.191431	0.119347	0.0149609	0.0278817	0.00714043	0.256035	0.0017001	0.00306018

## Sheet: Figure 5d
Figure 5d
The positive and negative relationships between TME changes in LUAD No. 2 section C.
Signature area x	Signature area y	Overlap	Slope x	Slope y	ID and trajectory
Well-differentiated:c1:-	Proliferative:c1:+	0.201923	-0.036902	0.0239909	LUAD No. 2 FFPE C
Well-differentiated:c1:-	B cell:c2:-	0.182692	-0.036902	-0.0332496	LUAD No. 2 FFPE C
Well-differentiated:c1:-	Fibroblast/CAF:c1:-	0.134615	-0.036902	-0.0404043	LUAD No. 2 FFPE C
Well-differentiated:c1:-	Endothelial cell:c1:-	0.201923	-0.036902	-0.036353	LUAD No. 2 FFPE C
Well-differentiated:c1:-	Immune cell:c2:-	0.211538	-0.036902	-0.0296116	LUAD No. 2 FFPE C
Well-differentiated:c1:-	M1 macrophage:c2:-	0.125	-0.036902	-0.03086	LUAD No. 2 FFPE C
Well-differentiated:c1:-	T cell:c2:-	0.115385	-0.036902	-0.03534	LUAD No. 2 FFPE C
Proliferative:c1:+	B cell:c2:-	0.211538	0.0239909	-0.0332496	LUAD No. 2 FFPE C
Proliferative:c1:+	Fibroblast/CAF:c1:-	0.163462	0.0239909	-0.0404043	LUAD No. 2 FFPE C
Proliferative:c1:+	Endothelial cell:c1:-	0.230769	0.0239909	-0.036353	LUAD No. 2 FFPE C
Proliferative:c1:+	Immune cell:c2:-	0.230769	0.0239909	-0.0296116	LUAD No. 2 FFPE C
Proliferative:c1:+	M1 macrophage:c2:-	0.115385	0.0239909	-0.03086	LUAD No. 2 FFPE C
Proliferative:c1:+	T cell:c2:-	0.144231	0.0239909	-0.03534	LUAD No. 2 FFPE C
Proliferative:c1:+	Well-differentiated:c1:-	0.201923	0.0239909	-0.036902	LUAD No. 2 FFPE C
Proliferative:c2:-	Fibroblast/CAF:c2:+	0.192308	-0.0393717	0.0283652	LUAD No. 2 FFPE C
Proliferative:c2:-	Invasive:c1:+	0.173077	-0.0393717	0.0256351	LUAD No. 2 FFPE C
Proliferative:c2:-	M1 macrophage:c4:-	0.125	-0.0393717	-0.0322872	LUAD No. 2 FFPE C
Invasive:c1:+	Proliferative:c2:-	0.173077	0.0256351	-0.0393717	LUAD No. 2 FFPE C
Invasive:c1:+	Fibroblast/CAF:c2:+	0.259615	0.0256351	0.0283652	LUAD No. 2 FFPE C
Invasive:c1:+	M1 macrophage:c3:+	0.125	0.0256351	0.0271098	LUAD No. 2 FFPE C
Invasive:c1:+	M1 macrophage:c4:-	0.125	0.0256351	-0.0322872	LUAD No. 2 FFPE C
Immune cell:c1:+	B cell:c1:+	0.134615	0.0412063	0.0443501	LUAD No. 2 FFPE C
Immune cell:c1:+	M1 macrophage:c1:+	0.125	0.0412063	0.021244	LUAD No. 2 FFPE C
Immune cell:c1:+	T cell:c1:+	0.115385	0.0412063	0.0334166	LUAD No. 2 FFPE C
Immune cell:c2:-	Proliferative:c1:+	0.230769	-0.0296116	0.0239909	LUAD No. 2 FFPE C
Immune cell:c2:-	B cell:c2:-	0.211538	-0.0296116	-0.0332496	LUAD No. 2 FFPE C
Immune cell:c2:-	Fibroblast/CAF:c1:-	0.163462	-0.0296116	-0.0404043	LUAD No. 2 FFPE C
Immune cell:c2:-	Endothelial cell:c1:-	0.230769	-0.0296116	-0.036353	LUAD No. 2 FFPE C
Immune cell:c2:-	M1 macrophage:c2:-	0.125	-0.0296116	-0.03086	LUAD No. 2 FFPE C
Immune cell:c2:-	T cell:c2:-	0.144231	-0.0296116	-0.03534	LUAD No. 2 FFPE C
Immune cell:c2:-	Well-differentiated:c1:-	0.211538	-0.0296116	-0.036902	LUAD No. 2 FFPE C
T cell:c1:+	B cell:c1:+	0.105769	0.0334166	0.0443501	LUAD No. 2 FFPE C
T cell:c1:+	Immune cell:c1:+	0.115385	0.0334166	0.0412063	LUAD No. 2 FFPE C
T cell:c1:+	M1 macrophage:c1:+	0.115385	0.0334166	0.021244	LUAD No. 2 FFPE C
T cell:c2:-	Proliferative:c1:+	0.144231	-0.03534	0.0239909	LUAD No. 2 FFPE C
T cell:c2:-	B cell:c2:-	0.144231	-0.03534	-0.0332496	LUAD No. 2 FFPE C
T cell:c2:-	Fibroblast/CAF:c1:-	0.144231	-0.03534	-0.0404043	LUAD No. 2 FFPE C
T cell:c2:-	Endothelial cell:c1:-	0.144231	-0.03534	-0.036353	LUAD No. 2 FFPE C
T cell:c2:-	Immune cell:c2:-	0.144231	-0.03534	-0.0296116	LUAD No. 2 FFPE C
T cell:c2:-	Well-differentiated:c1:-	0.115385	-0.03534	-0.036902	LUAD No. 2 FFPE C
B cell:c1:+	Immune cell:c1:+	0.134615	0.0443501	0.0412063	LUAD No. 2 FFPE C
B cell:c1:+	M1 macrophage:c1:+	0.115385	0.0443501	0.021244	LUAD No. 2 FFPE C
B cell:c1:+	T cell:c1:+	0.105769	0.0443501	0.0334166	LUAD No. 2 FFPE C
B cell:c2:-	Proliferative:c1:+	0.211538	-0.0332496	0.0239909	LUAD No. 2 FFPE C
B cell:c2:-	Fibroblast/CAF:c1:-	0.163462	-0.0332496	-0.0404043	LUAD No. 2 FFPE C
B cell:c2:-	Endothelial cell:c1:-	0.221154	-0.0332496	-0.036353	LUAD No. 2 FFPE C
B cell:c2:-	Immune cell:c2:-	0.211538	-0.0332496	-0.0296116	LUAD No. 2 FFPE C
B cell:c2:-	M1 macrophage:c2:-	0.0961538	-0.0332496	-0.03086	LUAD No. 2 FFPE C
B cell:c2:-	T cell:c2:-	0.144231	-0.0332496	-0.03534	LUAD No. 2 FFPE C
B cell:c2:-	Well-differentiated:c1:-	0.182692	-0.0332496	-0.036902	LUAD No. 2 FFPE C
M1 macrophage:c1:+	B cell:c1:+	0.115385	0.021244	0.0443501	LUAD No. 2 FFPE C
M1 macrophage:c1:+	Immune cell:c1:+	0.125	0.021244	0.0412063	LUAD No. 2 FFPE C
M1 macrophage:c1:+	T cell:c1:+	0.115385	0.021244	0.0334166	LUAD No. 2 FFPE C
M1 macrophage:c2:-	Proliferative:c1:+	0.115385	-0.03086	0.0239909	LUAD No. 2 FFPE C
M1 macrophage:c2:-	B cell:c2:-	0.0961538	-0.03086	-0.0332496	LUAD No. 2 FFPE C
M1 macrophage:c2:-	Fibroblast/CAF:c1:-	0.0480769	-0.03086	-0.0404043	LUAD No. 2 FFPE C
M1 macrophage:c2:-	Endothelial cell:c1:-	0.115385	-0.03086	-0.036353	LUAD No. 2 FFPE C
M1 macrophage:c2:-	Immune cell:c2:-	0.125	-0.03086	-0.0296116	LUAD No. 2 FFPE C
M1 macrophage:c2:-	Well-differentiated:c1:-	0.125	-0.03086	-0.036902	LUAD No. 2 FFPE C
M1 macrophage:c3:+	Fibroblast/CAF:c2:+	0.0769231	0.0271098	0.0283652	LUAD No. 2 FFPE C
M1 macrophage:c3:+	Invasive:c1:+	0.125	0.0271098	0.0256351	LUAD No. 2 FFPE C
M1 macrophage:c4:-	Proliferative:c2:-	0.125	-0.0322872	-0.0393717	LUAD No. 2 FFPE C
M1 macrophage:c4:-	Fibroblast/CAF:c2:+	0.125	-0.0322872	0.0283652	LUAD No. 2 FFPE C
M1 macrophage:c4:-	Invasive:c1:+	0.125	-0.0322872	0.0256351	LUAD No. 2 FFPE C
Fibroblast/CAF:c1:-	Proliferative:c1:+	0.163462	-0.0404043	0.0239909	LUAD No. 2 FFPE C
Fibroblast/CAF:c1:-	B cell:c2:-	0.163462	-0.0404043	-0.0332496	LUAD No. 2 FFPE C
Fibroblast/CAF:c1:-	Endothelial cell:c1:-	0.163462	-0.0404043	-0.036353	LUAD No. 2 FFPE C
Fibroblast/CAF:c1:-	Immune cell:c2:-	0.163462	-0.0404043	-0.0296116	LUAD No. 2 FFPE C
Fibroblast/CAF:c1:-	M1 macrophage:c2:-	0.0480769	-0.0404043	-0.03086	LUAD No. 2 FFPE C
Fibroblast/CAF:c1:-	T cell:c2:-	0.144231	-0.0404043	-0.03534	LUAD No. 2 FFPE C
Fibroblast/CAF:c1:-	Well-differentiated:c1:-	0.134615	-0.0404043	-0.036902	LUAD No. 2 FFPE C
Fibroblast/CAF:c2:+	Proliferative:c2:-	0.192308	0.0283652	-0.0393717	LUAD No. 2 FFPE C
Fibroblast/CAF:c2:+	Invasive:c1:+	0.259615	0.0283652	0.0256351	LUAD No. 2 FFPE C
Fibroblast/CAF:c2:+	M1 macrophage:c3:+	0.0769231	0.0283652	0.0271098	LUAD No. 2 FFPE C
Fibroblast/CAF:c2:+	M1 macrophage:c4:-	0.125	0.0283652	-0.0322872	LUAD No. 2 FFPE C
Endothelial cell:c1:-	Proliferative:c1:+	0.230769	-0.036353	0.0239909	LUAD No. 2 FFPE C
Endothelial cell:c1:-	B cell:c2:-	0.221154	-0.036353	-0.0332496	LUAD No. 2 FFPE C
Endothelial cell:c1:-	Fibroblast/CAF:c1:-	0.163462	-0.036353	-0.0404043	LUAD No. 2 FFPE C
Endothelial cell:c1:-	Immune cell:c2:-	0.230769	-0.036353	-0.0296116	LUAD No. 2 FFPE C
Endothelial cell:c1:-	M1 macrophage:c2:-	0.115385	-0.036353	-0.03086	LUAD No. 2 FFPE C
Endothelial cell:c1:-	T cell:c2:-	0.144231	-0.036353	-0.03534	LUAD No. 2 FFPE C
Endothelial cell:c1:-	Well-differentiated:c1:-	0.201923	-0.036353	-0.036902	LUAD No. 2 FFPE C

## Sheet: Figure 5e
Figure 5e
Positive and negative relationships between TME pairs on the eight tumor cell evolutional trajectories of five sections.
Pair (1-2)	cor_st	Slope-1	Slope-2	ID and trajectory No.	Plot
M1 macrophage-M2 macrophage	0.130976	+	+	LUAD No. 16	yes
M1 macrophage-M2 macrophage	0.127757	+	+	LUAD No. 14 P2	yes
M1 macrophage-M2 macrophage	0.0731852	+	+	LUAD No. 2 FFPE B	yes
Invasive-T cell	-0.15815	-	+	LUAD No. 3 FFPE B P1	yes
Invasive-T cell	-0.127615	-	+	LUAD No. 16	yes
Invasive-Immune cell	-0.230288	+	-	LUAD No. 14 P3	yes
Invasive-Immune cell	-0.159992	-	+	LUAD No. 16	yes
Invasive-Fibroblast/CAF	0.134297	-	-	LUAD No. 3 FFPE B P1	yes
Invasive-Fibroblast/CAF	0.128594	-	-	LUAD No. 14 P3	yes
Invasive-Fibroblast/CAF	0.127803	+	+	LUAD No. 16	yes
Invasive-Fibroblast/CAF	0.0727824	+	+	LUAD No. 2 FFPE B	yes
Invasive-Fibroblast/CAF	0.0540003	+	+	LUAD No. 2 FFPE C	yes
Immune cell-T cell	0.28621	-	-	LUAD No. 3 FFPE B P1	yes
Immune cell-T cell	0.166878	+	+	LUAD No. 14 P2	yes
Immune cell-T cell	0.0979443	+	+	LUAD No. 16	yes
Immune cell-T cell	0.074623	+	+	LUAD No. 2 FFPE C	yes
Immune cell-T cell	0.0651033	+	+	LUAD No. 2 FFPE B	yes
Immune cell-T cell	0.0585488	-	-	LUAD No. 14 P1	yes
Immune cell-B cell	0.213693	-	-	LUAD No. 3 FFPE B P1	yes
Immune cell-B cell	0.212274	-	-	LUAD No. 3 FFPE B P2	yes
Immune cell-B cell	0.0855564	+	+	LUAD No. 2 FFPE C	yes
Immune cell-B cell	0.083776	+	+	LUAD No. 14 P1	yes
Immune cell-B cell	0.0635812	-	-	LUAD No. 2 FFPE B	yes
Endothelial cell-T cell	0.0983547	+	+	LUAD No. 16	yes
Endothelial cell-T cell	0.071693	-	-	LUAD No. 2 FFPE C	yes
Endothelial cell-T cell	0.0632646	-	-	LUAD No. 2 FFPE B	yes
Endothelial cell-B cell	0.197284	-	-	LUAD No. 3 FFPE B P2	yes
Endothelial cell-B cell	0.0764783	+	+	LUAD No. 14 P1	yes
Endothelial cell-B cell	0.0696026	-	-	LUAD No. 2 FFPE C	yes
Endothelial cell-B cell	0.0659552	-	-	LUAD No. 2 FFPE B	yes
Fibroblast/CAF-Immune cell	0.0814963	-	-	LUAD No. 2 FFPE B	yes
Fibroblast/CAF-Immune cell	0.0720142	+	+	LUAD No. 14 P1	yes
Fibroblast/CAF-Immune cell	0.0700159	-	-	LUAD No. 2 FFPE C	yes
Fibroblast/CAF-B cell	0.13145	-	-	LUAD No. 3 FFPE B P1	yes
Fibroblast/CAF-B cell	0.0765062	-	-	LUAD No. 2 FFPE B	yes
Fibroblast/CAF-B cell	0.0743845	+	+	LUAD No. 14 P1	yes
Fibroblast/CAF-B cell	0.0736539	-	-	LUAD No. 2 FFPE C	yes
B cell-T cell	0.232723	-	-	LUAD No. 3 FFPE B P1	yes
B cell-T cell	0.181646	+	+	LUAD No. 3 FFPE B P2	yes
B cell-T cell	0.0777667	+	+	LUAD No. 2 FFPE C	yes
B cell-T cell	0.0559005	-	-	LUAD No. 2 FFPE B	yes
B cell-T cell	0.0540052	-	-	LUAD No. 14 P1	yes
B cell-M2 macrophage	-0.049718	-	+	LUAD No. 14 P1	yes
B cell-M1 macrophage	0.243824	+	+	LUAD No. 3 FFPE B P2	yes
B cell-M1 macrophage	0.200969	-	-	LUAD No. 3 FFPE B P1	yes
Proliferative-M1 macrophage	0.13572	-	-	LUAD No. 14 P2	yes
Proliferative-M1 macrophage	0.0746442	-	-	LUAD No. 2 FFPE B	yes
Proliferative-M1 macrophage	0.071659	-	-	LUAD No. 2 FFPE C	yes
Proliferative-Invasive	-0.18404	-	+	LUAD No. 14 P3	yes
Proliferative-Invasive	-0.0804425	-	+	LUAD No. 2 FFPE B	yes
Proliferative-Invasive	-0.0650069	-	+	LUAD No. 2 FFPE C	yes
Fibroblast/CAF-M2 macrophage	-0.132505	-	+	LUAD No. 14 P2	yes
Fibroblast/CAF-M2 macrophage	-0.0430232	-	+	LUAD No. 14 P1	yes
Endothelial cell-M1 macrophage	-0.122488	+	-	LUAD No. 16	yes
T cell-M2 macrophage	-0.0862555	+	-	LUAD No. 16	yes
T cell-M2 macrophage	-0.0808457	+	-	LUAD No. 2 FFPE B	yes
T cell-M2 macrophage	-0.0479299	-	+	LUAD No. 14 P1	yes
T cell-M1 macrophage	0.273486	-	-	LUAD No. 3 FFPE B P1	yes
T cell-M1 macrophage	0.196631	+	+	LUAD No. 3 FFPE B P2	yes
T cell-M1 macrophage	0.112506	+	+	LUAD No. 16	yes
Well-differentiated-T cell	0.232178	+	+	LUAD No. 3 FFPE B P2
Well-differentiated-T cell	-0.186627	-	+	LUAD No. 3 FFPE B P1
Well-differentiated-T cell	0.072242	-	-	LUAD No. 2 FFPE C
Well-differentiated-T cell	-0.0707297	-	+	LUAD No. 16
Well-differentiated-T cell	-0.0557241	+	-	LUAD No. 14 P1
Well-differentiated-T cell	0.0515337	-	-	LUAD No. 2 FFPE B
Well-differentiated-M2 macrophage	0.129432	+	+	LUAD No. 3 FFPE B P1
Well-differentiated-M2 macrophage	-0.0891997	-	+	LUAD No. 16
Well-differentiated-M1 macrophage	0.27679	-	-	LUAD No. 3 FFPE B P2
Well-differentiated-M1 macrophage	-0.188627	-	+	LUAD No. 3 FFPE B P1
Well-differentiated-M1 macrophage	0.129195	-	-	LUAD No. 14 P2
Well-differentiated-M1 macrophage	-0.117668	-	+	LUAD No. 16
Well-differentiated-M1 macrophage	0.0799564	-	-	LUAD No. 14 P1
Well-differentiated-Immune cell	0.137431	-	-	LUAD No. 14 P3
Well-differentiated-Immune cell	-0.103106	-	+	LUAD No. 16
Well-differentiated-Immune cell	0.102522	+	+	LUAD No. 3 FFPE B P1
Well-differentiated-Immune cell	0.0665136	-	-	LUAD No. 2 FFPE C
Well-differentiated-Immune cell	-0.0643705	-	+	LUAD No. 2 FFPE B
Well-differentiated-Immune cell	-0.0620557	+	-	LUAD No. 14 P1
Well-differentiated-Endothelial cell	0.170229	+	+	LUAD No. 3 FFPE B P1
Well-differentiated-Endothelial cell	-0.0963821	-	+	LUAD No. 14 P3
Well-differentiated-Endothelial cell	0.073255	-	-	LUAD No. 2 FFPE C
Well-differentiated-Endothelial cell	0.0615884	-	-	LUAD No. 2 FFPE B
Well-differentiated-Fibroblast/CAF	-0.306083	+	-	LUAD No. 3 FFPE B P2
Well-differentiated-Fibroblast/CAF	0.0773063	-	-	LUAD No. 2 FFPE C
Well-differentiated-Fibroblast/CAF	0.0721394	-	-	LUAD No. 2 FFPE B
Well-differentiated-Fibroblast/CAF	-0.0508174	+	-	LUAD No. 14 P1
Well-differentiated-B cell	0.0701516	-	-	LUAD No. 2 FFPE C
Well-differentiated-B cell	-0.0575122	+	-	LUAD No. 14 P1
Well-differentiated-B cell	0.0542243	-	-	LUAD No. 2 FFPE B
Invasive-Well-differentiated	-0.195285	+	-	LUAD No. 14 P3
Invasive-Well-differentiated	0.194375	-	-	LUAD No. 3 FFPE B P1
Invasive-M2 macrophages	0.148303	-	-	LUAD No. 16
Invasive-M2 macrophages	-0.118573	+	-	LUAD No. 14 P2
Invasive-M1 macrophages	-0.16015	-	+	LUAD No. 3 FFPE B P1
Invasive-M1 macrophages	0.151749	-	-	LUAD No. 16
Invasive-M1 macrophages	-0.0579224	+	-	LUAD No. 2 FFPE C
Invasive-M1 macrophages	-0.0493277	+	-	LUAD No. 2 FFPE B
Invasive-Endothelial cell	0.185219	+	+	LUAD No. 3 FFPE B P2
Invasive-Endothelial cell	-0.160402	-	+	LUAD No. 16
Invasive-Endothelial cell	-0.138038	-	+	LUAD No. 14 P3
Immune cell-M2 macrophage	-0.118632	+	-	LUAD No. 16
Immune cell-M2 macrophage	0.107341	+	+	LUAD No. 3 FFPE B P1
Immune cell-M2 macrophage	-0.0946258	+	-	LUAD No. 2 FFPE B
Immune cell-M2 macrophage	-0.0542615	-	+	LUAD No. 14 P1
Immune cell-M1 macrophage	0.254456	-	-	LUAD No. 3 FFPE B P1
Immune cell-M1 macrophage	-0.122078	+	-	LUAD No. 16
Immune cell-M1 macrophage	0.111972	+	+	LUAD No. 14 P3
Endothelial cell-M2 macrophage	0.175048	+	+	LUAD No. 3 FFPE B P1
Endothelial cell-M2 macrophage	-0.153402	-	+	LUAD No. 14 P3
Endothelial cell-M2 macrophage	-0.119042	+	-	LUAD No. 16
Endothelial cell-M2 macrophage	-0.0478663	-	+	LUAD No. 14 P1
Endothelial cell-Immune cell	0.302887	-	-	LUAD No. 3 FFPE B P2
Endothelial cell-Immune cell	0.148138	+	+	LUAD No. 3 FFPE B P1
Endothelial cell-Immune cell	0.130731	+	+	LUAD No. 16
Endothelial cell-Immune cell	-0.113264	-	+	LUAD No. 14 P3
Endothelial cell-Immune cell	0.074108	+	+	LUAD No. 14 P1
Endothelial cell-Immune cell	0.0709453	-	-	LUAD No. 2 FFPE B
Endothelial cell-Immune cell	0.0659646	-	-	LUAD No. 2 FFPE C
Fibroblast/CAF-T cell	-0.208357	-	+	LUAD No. 3 FFPE B P2
Fibroblast/CAF-T cell	-0.126548	-	+	LUAD No. 3 FFPE B P1
Fibroblast/CAF-T cell	0.0757442	-	-	LUAD No. 2 FFPE C
Fibroblast/CAF-T cell	0.0738156	-	-	LUAD No. 2 FFPE B
Fibroblast/CAF-T cell	0.0473105	-	-	LUAD No. 14 P1
Fibroblast/CAF-M1 macrophage	0.234059	-	-	LUAD No. 3 FFPE B P2
Fibroblast/CAF-M1 macrophage	-0.128548	-	+	LUAD No. 3 FFPE B P1
Fibroblast/CAF-M1 macrophage	-0.0990492	-	+	LUAD No. 14 P2
Fibroblast/CAF-M1 macrophage	-0.0669841	+	-	LUAD No. 2 FFPE B
Fibroblast/CAF-M1 macrophage	-0.0606524	+	-	LUAD No. 2 FFPE C
Fibroblast/CAF-Endothelial cell	0.0838703	-	-	LUAD No. 2 FFPE B
Fibroblast/CAF-Endothelial cell	-0.0808928	-	+	LUAD No. 14 P3
Fibroblast/CAF-Endothelial cell	0.0767573	-	-	LUAD No. 2 FFPE C
Fibroblast/CAF-Endothelial cell	0.0647165	+	+	LUAD No. 14 P1
Proliferative-Well-differentiated	0.126863	+	+	LUAD No. 3 FFPE B P1
Proliferative-Well-differentiated	0.124566	-	-	LUAD No. 14 P2
Proliferative-Well-differentiated	0.0911835	-	-	LUAD No. 14 P3
Proliferative-Well-differentiated	-0.060893	+	-	LUAD No. 2 FFPE C
Proliferative-Well-differentiated	-0.056918	+	-	LUAD No. 2 FFPE B
Proliferative-T cell	0.0631818	-	-	LUAD No. 14 P1
Proliferative-T cell	-0.0593309	+	-	LUAD No. 2 FFPE C
Proliferative-T cell	-0.0585942	+	-	LUAD No. 2 FFPE B
Proliferative-M2 macrophage	0.131682	+	+	LUAD No. 3 FFPE B P1
Proliferative-M2 macrophage	-0.0588946	-	+	LUAD No. 14 P1
Proliferative-Immune cell	0.126187	-	-	LUAD No. 14 P3
Proliferative-Immune cell	0.104772	+	+	LUAD No. 3 FFPE B P1
Proliferative-Immune cell	0.0695135	-	-	LUAD No. 14 P1
Proliferative-Immune cell	-0.0662749	+	-	LUAD No. 2 FFPE B
Proliferative-Immune cell	-0.0536025	+	-	LUAD No. 2 FFPE C
Proliferative-Endothelial cell	0.17248	+	+	LUAD No. 3 FFPE B P1
Proliferative-Endothelial cell	-0.0686489	+	-	LUAD No. 2 FFPE B
Proliferative-Endothelial cell	0.0631183	-	-	LUAD No. 14 P1
Proliferative-Endothelial cell	-0.0603439	+	-	LUAD No. 2 FFPE C
Proliferative-Fibroblast/CAF	-0.0980988	-	+	LUAD No. 2 FFPE B
Proliferative-Fibroblast/CAF	-0.0677369	-	+	LUAD No. 2 FFPE C
Proliferative-Fibroblast/CAF	0.0582752	-	-	LUAD No. 14 P1
Proliferative-B cell	-0.213711	-	+	LUAD No. 3 FFPE B P2
Proliferative-B cell	-0.105914	+	-	LUAD No. 14 P2
Proliferative-B cell	0.0649699	-	-	LUAD No. 14 P1
Proliferative-B cell	-0.0612848	+	-	LUAD No. 2 FFPE B
Proliferative-B cell	-0.0572405	+	-	LUAD No. 2 FFPE C

## Sheet: Figure 7a
Figure 7a
The proportion of each TME scoring feature across all sections.
ID	Type	Well-differentiated	Proliferative	Invasive	Fibroblast/CAF	Endothelial cell	M1 macrophage	M2 macrophage	Immune cell (plasma cell)	T cell	B cell
LUAD No. 1 FF	IA	0.112118	0.138165	0.19328	0.232541	0.140808	0.0751227	0.0486976	0.0422801	0.00792752	0.00906002
LUAD No. 14 FF	IA	0.325918	0.0457883	0.23067	0.0786177	0.0632829	0.0859611	0.0455724	0.105616	0.0103672	0.00820734
LUAD No. 16 FF	IA	0.0692308	0.0222527	0.302747	0.192857	0.0491758	0.0601648	0.121978	0.122527	0.0315934	0.0274725
LUAD No. 17 FF	IA	0.100505	0.0133089	0.0789353	0.272143	0.0261588	0.0321248	0.0766407	0.390546	0.00596604	0.00367141
LUAD No. 2 FF	IA	0.825247	0.000449236	0.00718778	0.0049416	0.00853549	0.0327942	0.0166217	0.104223	0	0
LUAD No. 3 FF	IA	0.289695	0.0672976	0.0883281	0.0636172	0.0318086	0.022082	0.0205047	0.356204	0.00998948	0.0504732
LUAD No. 4 FF	IA	0.627822	0.0142746	0.116273	0.041007	0.0121983	0.0181677	0.0166104	0.132624	0.0109006	0.010122
LUAD No. 5 FF	IA	0.551291	0.0255853	0.0325851	0.135892	0.0313782	0.0584118	0.0477915	0.108858	0.00482742	0.00337919
LUAD No. 2 FFPE, A	IA	0.194951	0.277282	0.176699	0.0485437	0.0038835	0.0586408	0.0229126	0.214757	0	0.0023301
LUAD No. 2 FFPE, B	IA	0.349766	0.136741	0.181889	0.0409964	0.0277634	0.0233524	0.0160872	0.222366	0.000778412	0.000259471
LUAD No. 2 FFPE, C	IA	0.337977	0.159451	0.175954	0.0492928	0.0173596	0.025718	0.0150021	0.218388	0.000214316	0.000642949
LUAD No. 2 FFPE, D	IA	0.360966	0.162097	0.149478	0.0439513	0.0165361	0.0308964	0.0141427	0.220409	0.000217581	0.00130548
LUAD No. 3 FFPE, A	IA	0.18485	0.0686041	0.0800381	0.0848023	0.0252501	0.00666984	0.00428776	0.486899	0.00190567	0.0566937
LUAD No. 3 FFPE, B	IA	0.219402	0.103616	0.0942281	0.0726704	0.0187761	0.0156467	0.0121697	0.38943	0.00730181	0.0667594
LUAD No. 4 FFPE, C	IA	0.343817	0.0740056	0.152328	0.127351	0.0191181	0.0255936	0.0114092	0.24021	0.0021585	0.00400863
LUAD No. 4 FFPE, D	IA	0.304318	0.0741244	0.191431	0.119347	0.0149609	0.0278817	0.00714043	0.256035	0.0017001	0.00306018
TSU-19 a-1 FF	AIS/MIA	0.382535	0.00842199	0.0274823	0.0864362	0.0217199	0.060727	0.0226064	0.346631	0.018617	0.0248227
TSU-19 a-2 FF	AIS/MIA	0.256532	0.0502771	0.0601742	0.136975	0.0669042	0.108472	0.0356295	0.252177	0.0138559	0.0190024
TSU-19 b-1 FF	AIS/MIA	0.39507	0.0246513	0.0301654	0.0684398	0.0236782	0.0574116	0.0246513	0.342199	0.0155693	0.0181641
TSU-19 b-2 FF	AIS/MIA	0.50412	0.0792839	0.0366581	0.0880932	0.0423416	0.117363	0.0392157	0.0630861	0.0130719	0.0167661
TSU-20 #1 FF	AIS/MIA	0.731343	0.036635	0.00407056	0.0298507	0.00949796	0.00814111	0.00135685	0.173677	0.00135685	0.00407056
TSU-20 #2 FF	AIS/MIA	0.706874	0.0440986	0.00129702	0.0259403	0.00907912	0.00389105	0	0.202335	0	0.00648508
TSU-21 FF	AIS/MIA	0.392011	0.0719008	0.015978	0.0242424	0.014876	0.0884298	0.0374656	0.329477	0.00853994	0.0170799
TSU-22 FF	AIS/MIA	0.722513	0.0274869	0.0104712	0.13089	0.0405759	0.0287958	0.0078534	0.0235602	0.0052356	0.0026178
TSU-23 FF	AIS/MIA	0.570533	0.0188088	0.0376176	0.109718	0.0501567	0.0188088	0.0188088	0.147335	0.00940439	0.0188088
TSU-24 FF	AIS/MIA	0.729543	0.0137812	0.0335917	0.081826	0.00947459	0.00775194	0.0137812	0.106804	0.00172265	0.00172265
TSU-25 FF	AIS/MIA	0.435921	0.0477081	0.0112254	0.140318	0.0748363	0.0392891	0.0149673	0.224509	0.00748363	0.00374181
TSU-26 FF	AIS/MIA	0.349425	0.0172414	0.0781609	0.0528736	0.0436782	0.0183908	0.00344828	0.403448	0.0103448	0.0229885
TSU-27 #1 FF	AIS/MIA	0.300066	0.0669731	0.0466185	0.0269206	0.0144452	0.0357846	0.0347997	0.437295	0.0193697	0.0177282
TSU-27 #2 FF	AIS/MIA	0.225784	0.086298	0.0866502	0.0369849	0.025361	0.0570623	0.047552	0.411412	0.0109193	0.011976
TSU-28 #1 FF	AIS/MIA	0.473576	0.0405571	0.0766079	0.1229	0.0602212	0.0835723	0.0262188	0.0721016	0.0315444	0.0126997
TSU-28 #2 FF	AIS/MIA	0.358779	0.0381679	0.0556161	0.129226	0.0856052	0.111232	0.0332606	0.142312	0.0343511	0.0114504
TSU-30 FF	AIS/MIA	0.33945	0.0286023	0.0658392	0.319482	0.0750135	0.0437129	0.0410146	0.0545062	0.0102536	0.0221263
TSU-31 FF	AIS/MIA	0.537719	0.0149123	0.0350877	0.0903509	0.0184211	0.0333333	0.0157895	0.225439	0.0166667	0.0122807
TSU-32 FF	AIS/MIA	0.276661	0.00699301	0.00655594	0.0948427	0.0550699	0.0297203	0.00699301	0.519668	0.00218531	0.00131119
TSU-33 FF	AIS/MIA	0.378566	0.0628373	0.0470316	0.0443331	0.172706	0.0501157	0.0219738	0.191596	0.0181187	0.0127217
TSU-34 FF	AIS/MIA	0.332182	0.0400552	0.0476519	0.107044	0.110497	0.0697514	0.0241713	0.19268	0.0255525	0.0504144
TSU-35 FF	AIS/MIA	0.466797	0.0205078	0.0693359	0.162109	0.0625	0.0351562	0.0078125	0.163086	0.00488281	0.0078125
TSU-36 FF	AIS/MIA	0.191176	0.137701	0.0387701	0.131016	0.104278	0.0708556	0.0147059	0.27139	0.0240642	0.0160428
TSU-37 FF	AIS/MIA	0.239852	0.0295203	0.0344403	0.204182	0.109471	0.0467405	0.0123001	0.268143	0.0270603	0.0282903
TSU-38 FF	AIS/MIA	0.369963	0.0274725	0.0732601	0.172161	0.0650183	0.0595238	0.0430403	0.137363	0.0247253	0.0274725
TSU-39 FF	AIS/MIA	0.476219	0.00722456	0.0240819	0.0301023	0.0234798	0.0499699	0.0180614	0.306442	0.0295003	0.0349187
TSU-40 FF	AIS/MIA	0.7677	0.00880214	0.00841944	0.0470723	0.039801	0.0497512	0.0447761	0.0221967	0.00306162	0.00841944
TSU-41 FF	AIS/MIA	0.506173	0.0048011	0.00891632	0.0829904	0.0219479	0.0288066	0.0164609	0.314815	0.00617284	0.00891632

## Sheet: Figure 7b
Figure 7b
Highest enrichment scores in AIS/MIA and IA cases.
ID	Type	Proliferative signature	Invasive signature
TSU-20 #1 FF	AIS/MIA	7.5	1.3
TSU-20 #2 FF	AIS/MIA	7.7	1
TSU-23 FF	AIS/MIA	2.1	7.4
TSU-25 FF	AIS/MIA	11.5	3.2
TSU-19 a-1 FF	AIS/MIA	3	6.7
TSU-19 a-2 FF	AIS/MIA	12.9	13.4
TSU-19 b-1 FF	AIS/MIA	10.2	9.2
TSU-19 b-2 FF	AIS/MIA	37	11.1
TSU-21 FF	AIS/MIA	44.2	8.2
TSU-22 FF	AIS/MIA	4.2	2.7
TSU-24 FF	AIS/MIA	2.9	8.5
TSU-26 FF	AIS/MIA	3.2	14.6
TSU-35 FF	AIS/MIA	4.1	17.6
TSU-27 #1 FF	AIS/MIA	27.8	13.1
TSU-27 #2 FF	AIS/MIA	29.2	25.2
TSU-28 #1 FF	AIS/MIA	9.4	22.3
TSU-28 #2 FF	AIS/MIA	9.4	15
TSU-30 FF	AIS/MIA	7.1	16
TSU-31 FF	AIS/MIA	3.9	9.4
TSU-32 FF	AIS/MIA	3	3.2
TSU-33 FF	AIS/MIA	16.5	19.4
TSU-34 FF	AIS/MIA	9.1	11.8
TSU-36 FF	AIS/MIA	16.8	6.1
TSU-37 FF	AIS/MIA	4.2	4.5
TSU-38 FF	AIS/MIA	4.9	11.1
TSU-39 FF	AIS/MIA	2.8	5.8
TSU-40 FF	AIS/MIA	3.8	3.1
TSU-41 FF	AIS/MIA	2.6	4.4
LUAD No. 1 FF	IA	32.7	48.1
LUAD No. 2 FF	IA	1	4.4
LUAD No. 3 FF	IA	41.4	26.8
LUAD No. 4 FF	IA	6.2	37.4
LUAD No. 5 FF	IA	16.7	14.7
LUAD No. 14 FF	IA	33.1	76.1
LUAD No. 16 FF	IA	8.5	82.3
LUAD No. 17 FF	IA	5	25.1
LUAD No. 2 FFPE, A	IA	83.9	64.6
LUAD No. 2 FFPE, B	IA	79	86.1
LUAD No. 2 FFPE, C	IA	90.8	94.3
LUAD No. 2 FFPE, D	IA	91.9	82.9
LUAD No. 3 FFPE, A	IA	29.6	24.9
LUAD No. 3 FFPE, B	IA	47.6	34.4
LUAD No. 4 FFPE, C	IA	27.5	61.1
LUAD No. 4 FFPE, D	IA	25.6	63.7

## Sheet: Figure 7h
Figure 7h
Comparison of FABP4 and SPP1 expression in “possibly malignant” regions between AIS/MIA and IA cases in Visium.
	ID	Type	Possibley malignant region	Region ID	SPP1	FABP4
1	TSU-27 #2 FF	AIS/MIA	Proliferative	Region-1	0.469587	0.101692
2	TSU-27 #2 FF	AIS/MIA	Invasive	Region-1	0.565146	0.103086
3	TSU-33 FF	AIS/MIA	Proliferative	Region-1	0.0172269	0.119456
4	TSU-33 FF	AIS/MIA	Invasive	Region-1	0.00393834	0.00393834
5	TSU-19 a-2 FF	AIS/MIA	Proliferative	Region-1	0.00570492	0.0665759
6	TSU-19 a-2 FF	AIS/MIA	Invasive	Region-4	0.0307159	0.0538079
7	TSU-19 a-2 FF	AIS/MIA	Invasive	Region-5	0.0529676	0.0231049
8	TSU-19 a-2 FF	AIS/MIA	Invasive	Region-2	0.0633937	0.0854635
9	TSU-19 a-2 FF	AIS/MIA	Invasive	Region-3	0	0.0627778
10	TSU-19 a-2 FF	AIS/MIA	Invasive	Region-1	0.12232	0
11	TSU-28 #1 FF	AIS/MIA	Invasive	Region-1	0.204834	0.0226471
12	TSU-28 #2 FF	AIS/MIA	Invasive	Region-1	0.187984	0.0322394
13	TSU-38 FF	AIS/MIA	Invasive	Region-1	0.685247	0
14	TSU-34 FF	AIS/MIA	Invasive	Region-1	0	0
15	TSU-26 FF	AIS/MIA	Invasive	Region-1	0.10037	0.0671064
16	TSU-36 FF	AIS/MIA	Proliferative	Region-1	0.0406028	0.185347
17	TSU-27 #1 FF	AIS/MIA	Proliferative	Region-1	0.342812	0.0597005
18	TSU-27 #1 FF	AIS/MIA	Invasive	Region-1	0.384813	0.038085
19	TSU-27 #1 FF	AIS/MIA	Invasive	Region-2	0.468516	0.0413597
20	TSU-19 b-2 FF	AIS/MIA	Proliferative	Region-1	0.014625	0.223639
21	TSU-19 b-2 FF	AIS/MIA	Invasive	Region-1	0	0.0315067
22	TSU-35 FF	AIS/MIA	Invasive	Region-1	0.0360076	0.0900191
23	TSU-25 FF	AIS/MIA	Proliferative	Region-1	0.0301368	0.150684
24	TSU-30 FF	AIS/MIA	Invasive	Region-1	0.453224	0.0451995
25	TSU-21 FF	AIS/MIA	Proliferative	Region-1	0.223255	0.191229
26	LUAD No. 2 FFPE, A	IA	Proliferative	Region-1	1.79824	0.0330838
27	LUAD No. 2 FFPE, A	IA	Invasive	Region-1	1.79125	0.0146739
28	LUAD No. 2 FFPE, B	IA	Proliferative	Region-1	1.48022	0.0301309
29	LUAD No. 2 FFPE, B	IA	Invasive	Region-1	1.40741	0.021542
30	LUAD No. 2 FFPE, C	IA	Proliferative	Region-1	1.3829	0.0180282
31	LUAD No. 2 FFPE, C	IA	Invasive	Region-1	1.26604	0.0117882
32	LUAD No. 2 FFPE, D	IA	Proliferative	Region-1	1.38875	0.0115685
33	LUAD No. 2 FFPE, D	IA	Invasive	Region-1	1.16348	0.021038
34	LUAD No. 3 FFPE, A	IA	Proliferative	Region-1	0.2699	0.0765162
35	LUAD No. 3 FFPE, A	IA	Invasive	Region-2	0.550767	0.0706234
36	LUAD No. 3 FFPE, A	IA	Invasive	Region-1	0.464216	0.0618529
37	LUAD No. 3 FFPE, B	IA	Proliferative	Region-1	0.404748	0.0568155
38	LUAD No. 3 FFPE, B	IA	Invasive	Region-2	0.280807	0.0451958
39	LUAD No. 3 FFPE, B	IA	Invasive	Region-1	0.332189	0.138629
40	LUAD No. 4 FFPE, C	IA	Proliferative	Region-1	0.171846	0.0188524
41	LUAD No. 4 FFPE, C	IA	Invasive	Region-1	0.854903	0.0128361
42	LUAD No. 4 FFPE, D	IA	Proliferative	Region-1	0.305782	0
43	LUAD No. 4 FFPE, D	IA	Invasive	Region-1	1.06857	0.0300966
44	LUAD No. 14 FF	IA	Proliferative	Region-1	0.663725	0.0143341
45	LUAD No. 14 FF	IA	Invasive	Region-1	0.863914	0.015877
46	LUAD No. 14 FF	IA	Invasive	Region-2	1.09004	0.0301368
47	LUAD No. 16 FF	IA	Invasive	Region-1	1.41177	0.0345903
48	LUAD No. 17 FF	IA	Invasive	Region-1	2.47736	0.00410146
49	LUAD No. 1 FF	IA	Proliferative	Region-1	0.679096	0.163272
50	LUAD No. 1 FF	IA	Invasive	Region-1	0.732534	0.0693266
51	LUAD No. 3 FF	IA	Proliferative	Region-1	0.243246	0.0393661
52	LUAD No. 3 FF	IA	Invasive	Region-3	0.776665	0
53	LUAD No. 3 FF	IA	Invasive	Region-1	0.164661	0.0453086
54	LUAD No. 3 FF	IA	Invasive	Region-2	0.773443	0.26624
55	LUAD No. 4 FF	IA	Invasive	Region-1	0.293073	0.00753847
56	LUAD No. 5 FF	IA	Proliferative	Region-2	1.20119	0.110956
57	LUAD No. 5 FF	IA	Proliferative	Region-1	1.15939	0.275419
58	LUAD No. 5 FF	IA	Invasive	Region-1	1.00617	0.0259675

## Sheet: Figure S3b
Supplementary Figure S3b
The percentage of clusters in each FFPE section of LUAD No. 2 FFPE.
	FFPE, A	FFPE, B	FFPE, C	FFPE, D
0: Proliferative/mucinous tumor cel	0.223	0.131	0.121	0.128
1: Well-differentiated tumor cell	0.005	0.121	0.153	0.153
2: Immune cell-enriched	0.173	0.088	0.069	0.086
3: Tumor cells with immune response	0.146	0.098	0.072	0.077
4: Invasive tumor cell	0.117	0.041	0.108	0.098
5: Inflammatory tumor cell	0.224	0.005	0.084	0.084
6: Tumor cell with ROS/necrosis signature	0.053	0.086	0.091	0.074
7: Endothelial-enriched	0.003	0.108	0.079	0.073
8: Well-differentiated tumor cell, AT1/AT2 signature	0.001	0.083	0.078	0.089
9: Well-differentiated tumor cell	0.001	0.096	0.033	0.065
10: Invasive tumor cell	0.056	0.047	0.044	0.034
11: Invasive tumor cell	0	0.025	0.029	0.014
12: Fibroblast-enriched/CAF	0	0.044	0.02	0.005
13: Macrophage-enriched	0	0.025	0.02	0.019

[truncated: 2 more sheets: Figure S4f, Figure S8j]
